# Supplementary material for: Bioactive Phytochemicals of Citrus reticulata Seeds—An Example of Waste Product Rich in Healthy Skin Promoting Agents
Source: Antioxidants (Basel). 2022 May 18;11(5):984. doi: 10.3390/antiox11050984 (PMC9138151; doi:10.3390/antiox11050984)
Supplement: Supplementary file 1 [file antioxidants-11-00984-s001.zip]

Archive with 1 entries (1 files):
- antioxidants-1659802-supplementary.pdf
